# Supplementary material for: Ultraliser: a framework for creating multiscale, high-fidelity and geometrically realistic 3D models for in silico neuroscience
Source: Brief Bioinform. 2022 Nov 26;24(1):bbac491. doi: 10.1093/bib/bbac491 (PMC9851302; doi:10.1093/bib/bbac491)
Supplement: supplement_bbac491 [file supplement_bbac491.zip]

Archive with 1 entries (1 files):
- supplement_bbac491.pdf
